# Supplementary material for: Multi-Layer Magnetic Shields Based on Fe-Based Nanocrystalline and Co-Based Amorphous Ribbons
Source: Materials (Basel). 2026 May 11;19(10):1986. doi: 10.3390/ma19101986 (PMC13208922; doi:10.3390/ma19101986)
Supplement: Supplementary file 1 [file materials-19-01986-s001.zip]

Archive with 1 entries (1 files):
- materials-4254651-supplementary.pdf
